# Supplementary material for: What Influences Language Impairment in Bilingual Aphasia? A Meta-Analytic Review
Source: Front Psychol. 2019 Apr 4;10:445. doi: 10.3389/fpsyg.2019.00445 (PMC6460996; doi:10.3389/fpsyg.2019.00445)
Supplement: Supplementary file 1 [file Data_Sheet_1.csv]

case_number	study_number	study_year	study_authors	study_forestplot	study_title	study_type	study_rq	case_aphasia_type	case_aphasia_severity	case_age	case_gender	case_scholarity_years	case_mpo	case_lesion_side	case_biling _or_multiling	l1	l2	l1_roots	l2_roots	ling_similarity	early_or_late	aoa	aoa_adj	language_use	proficiency	language_background assessment tool	ac_l1_cor	ac_l1_wrong	ac_l2_cor	ac_l2_wrong	op_l1_cor	op_l1_wrong	op_l2_cor	op_l2_wrong	total_l1_cor	total_l1_wrong	total_l2_cor	total_l2_wrong	ac_commands_l1_cor	ac_commands_l1_total	ac_commands_l2_cor	ac_commands_l2_total	ac_story_l1_cor	ac_story_l1_total	ac_story_l2_cor	ac_story_l2_total	ac_picture_matching_l1_cor	ac_picture_matching_l1_total	ac_picture_matching_l2_cor
1	1	2011	Kiran & Iakupova,	Kiran & Iakupova, 2011	Understanding the relationship between	multi case	yes	expressive	mild	55	m	22	18	l	b	Russian	English	Indo-European, Balto-Slavic, Slavic, East Slavic, Russian	Indo-European, Germanic, West Germanic, Anglo-Frisian, Anglic, English	1	late	40	40	equal	L1	LUQ Kiran	101	15	102	14	26	4	23	7	183	24	174	33	14	15	15	15	3	5	5	5	26	26	24
2	2	2015	Tiwari & Krishnan,	Tiwari & Krishnan, 2015	Selective L2 cognate retrieval deficit	single case	yes	anomic	NA	45	m	NA	2	l	b	Malayalam	Kannada	Dravidian, Southern, Dravidian, Tamil?Kannada, Tamil?Kodagu, Tamil?Malayalam, Malayalam languages, Malayalam	Dravidian, Southern, Tamil?Kannada, Kannada?Badaga Kannada	3	early	3	3	L2	equal	self-rating	8.3	1.7	9.2	0.8	60	60	89	31	68.3	61.7	98.2	31.8
3	3	2013	Goral et al.,	Goral et al., 2013	Asymmetric inhibitory treatment effects	single case	no	nonfluent	mlid	41	f	16	156	l	m	Persian	English	Indo-European, Indo-Iranian, Iranian, Western Iranian, Southwestern Iranian, Persian	Indo-European, Germanic, West Germanic, Anglo-Frisian, Anglic, English	1	late	27	27	L2	equal	self-rating					5.3	21.7	18.7	22.3	5.3	21.7	18.7	22.3
4	4	2017	Mariën et al.,	Mariën et al., 2017	Cerebellar induced differential polyglot	single case	yes	NA	mild in L1 only	72	m	12	0.25	l	m	English	Dutch	Indo-European, Germanic, West Germanic, Anglo-Frisian, Anglic, English	Indo-European, Germanic, West Germanic, Low Franconian (Frankish), Dutch	3	late	35	35	equal	NA	self-rating	66	0	50	16	176	3	81	98	433	3	303	133
5	5	2001	Béland & Mimouni,	Béland & Mimouni, 2001	Deep dyslexia in the two languages	single case	no	mixed	severe	32	m	NA	0.75	l	b	Arabic	French	Afro-Asiatic, Semitic, West Semitic, Central Semitic, Arabic languages, Arabic	Indo-European,ÿItalic, Romance, Western Romance, Gallo-Romance, O‹l, French	0	early	4	4	equal	L1	self-rating	230	16	159	17	409	87	287	53	724	180	551	145									59	60	59
6	6	2006	Alexiadou & Stavrakaki,	Alexiadou & Stavrakaki, 2006	Clause structure and verb movement	single case	no	Broca's	NA	32	f	NA	30	l	b	Greek	English	Indo-European, Hellenic, Greek	Indo-European, Germanic, West Germanic, Anglo-Frisian, Anglic, English	1	early	6	6	L1	L1	self-rating	48	12	43	17					48	12	43	17
7	7	2011	Croft et al.,	Croft et al., 2011	Therapy for naming difficulties	multi case	no	anomic	severe	50	f	10	18	l	b	Bengali	English	Indo-European, Indo-Iranian, Indo-Aryan, Magadhi Prakrit, Eastern Zone (Magadhan), Bengali-Assamese, Bengali	Indo-European, Germanic, West Germanic, Anglo-Frisian, Anglic, English	1	late	26	26	NA	L1	BAT	22	8	18	12	32	28	18	42	54	36	36	54									22	30	18
8	7	2011	Croft et al.,	Croft et al., 2011	Therapy for naming difficulties	multi case rep	no rep	anomic	severe	41	f	14	41	l	b	Bengali	English	Indo-European, Indo-Iranian, Indo-Aryan, Magadhi Prakrit, Eastern Zone (Magadhan), Bengali-Assamese, Bengali	Indo-European, Germanic, West Germanic, Anglo-Frisian, Anglic, English	1	late	12	12	NA	L1	BAT	21	9	13	17	35	25	24	36	56	34	37	53									21	30	13
9	7	2011	Croft et al.,	Croft et al., 2011	Therapy for naming difficulties	multi case rep	no rep	nonfluent	NA	52	m	12	7	l	b	Bengali	English	Indo-European, Indo-Iranian, Indo-Aryan, Magadhi Prakrit, Eastern Zone (Magadhan), Bengali-Assamese, Bengali	Indo-European, Germanic, West Germanic, Anglo-Frisian, Anglic, English	1	late	16	16	NA	L1	BAT	26	4	22	8	46	14	29	31	72	18	51	39									26	30	22
10	7	2011	Croft et al.,	Croft et al., 2011	Therapy for naming difficulties	multi case rep	no rep	fluent	NA	17	f	11	21	l	b	Bengali	English	Indo-European, Indo-Iranian, Indo-Aryan, Magadhi Prakrit, Eastern Zone (Magadhan), Bengali-Assamese, Bengali	Indo-European, Germanic, West Germanic, Anglo-Frisian, Anglic, English	1	early	5	5	NA	L2	BAT	29	1	28	2	49	11	57	3	78	12	85	5									29	30	28
11	7	2011	Croft et al.,	Croft et al., 2011	Therapy for naming difficulties	multi case rep	no rep	fluent	NA	50	m	17	16	l	b	Bengali	English	Indo-European, Indo-Iranian, Indo-Aryan, Magadhi Prakrit, Eastern Zone (Magadhan), Bengali-Assamese, Bengali	Indo-European, Germanic, West Germanic, Anglo-Frisian, Anglic, English	1	late	10	10	NA	L1	BAT	30	0	29	1	52	8	55	5	82	8	84	6									30	30	29
12	8	2003	Munoz & Marquardt,	Munoz & Marquardt, 2003	Picture naming and identification	multi case	yes	TCM	severe	62	m	9	36	l	b	Spanish	English	Indo-European, Italic, Romance, Western,ÿIbero-Romance, West-Iberian, Castilian languages, Spanish	Indo-European, Germanic, West Germanic, Anglo-Frisian, Anglic, English	1	early	6	6	L2	equal	BAT; LUQ Munoz	92	8	88	12	99	99	69	129	278	171	252	197									92	100	88
13	8	2003	Munoz & Marquardt,	Munoz & Marquardt, 2003	Picture naming and identification	multi case rep	yes rep	anomic	moderate	66	f	14	3	l	b	Spanish	English	Indo-European, Italic, Romance, Western,ÿIbero-Romance, West-Iberian, Castilian languages, Spanish	Indo-European, Germanic, West Germanic, Anglo-Frisian, Anglic, English	1	early	6	6	L2	equal	BAT; LUQ Munoz	84	16	99	1	90	108	118	80	253	196	302	147									84	100	99
14	8	2003	Munoz & Marquardt,	Munoz & Marquardt, 2003	Picture naming and identification	multi case rep	yes rep	anomic	mild	67	f	12	41	l	b	Spanish	English	Indo-European, Italic, Romance, Western,ÿIbero-Romance, West-Iberian, Castilian languages, Spanish	Indo-European, Germanic, West Germanic, Anglo-Frisian, Anglic, English	1	early	6	6	equal	equal	BAT; LUQ Munoz	94	6	89	11	148	50	170	28	352	97	363	86									94	100	89
15	8	2003	Munoz & Marquardt,	Munoz & Marquardt, 2003	Picture naming and identification	multi case rep	yes rep	anomic	mild	60	f	10	3	l	b	Spanish	English	Indo-European, Italic, Romance, Western,ÿIbero-Romance, West-Iberian, Castilian languages, Spanish	Indo-European, Germanic, West Germanic, Anglo-Frisian, Anglic, English	1	early	6	6	L2	equal	BAT; LUQ Munoz	95	5	100	0	172	26	185	13	378	71	391	58									95	100	100
16	9	2010	Ansaldo et al.,	Ansaldo et al., 2010	Model-driven intervention in bilingual	single case	no	anomic	NA	56	m	NA	32	l	b	Spanish	English	Indo-European, Italic, Romance, Western,ÿIbero-Romance, West-Iberian, Castilian languages, Spanish	Indo-European, Germanic, West Germanic, Anglo-Frisian, Anglic, English	1	late	later than early childhood	10	L2	equal	NA	249	4	243	10	189	91	144	136	438	95	387	146	137	140	131	140					60	60	60
17	10	2016	Lee et al.,	Lee et al., 2016	Recovery of language function	single case	yes	Broca's	severe	47	m	16	NA	r	b	Korean	Japanese	Language isolate/Koreanic, Buyeo, Sillan, Korean	Japonic, Japanese	0	late	18	18	equal	equal	self-rating	125	75	151	49	63	127	110	80	188	202	261	129	78	140	103	140					47	60	48
18	11	2011	Adrover-Roig et al.,	Adrover-Roig et al., 2011	Impaired L1 and executive control	single case	yes	NA	NA	53	m	NA	8	l	b	Basque	Spanish	Language isolate (Vasconic), Proto-Basque, Aquitanian	Indo-European, Italic, Romance, Western,ÿIbero-Romance, West-Iberian, Castilian languages, Spanish	0	early	4.5	4.5	L1	equal	BAT	14	11	18	7	60	22	55	27	77	36	75	38					1	5	3	5
19	12	2011	Kambanaros & Grohmann,	Kambanaros & Grohmann, 2011	Profiling performance in L1 and L2	single case	no	NA	mild	40	f	18	7.5	l	b	Cypriot	English	Indo-European, Hellenic, Greek	Indo-European, Germanic, West Germanic, Anglo-Frisian, Anglic, English	1	late	high school	14	equal	equal	BAT	199	6	171	34	118	2	101	19	373	13	323	63	12	15	10	15	5	5	5	5	113	115	105
20	13	2015	Kong & Whiteside,	Kong & Whiteside, 2015	Early recovery of a multi-lingual	single case	yes	isolation	NA	75	f	NA	1	l	m	Cantonese	English	Sino-Tibetan, Chinese, Yue, Yuehai, Cantonese	Indo-European, Germanic, West Germanic, Anglo-Frisian, Anglic, English	0	late	adulthood	25	equal	NA	NA	3.8	6.2	2	8	30	88	12.7	105.3	46.5	121.5	20.3	147.7
21	14	2013	Knoph,	Knoph, 2013	Language intervention in Arabic-English	single case	no	nonfluent	moderate to severe	64	m	NA	36	l	m	Levantine Arabic	English	Afro-Asiatic, Semitic, West Semitic, Central Semitic, Arabic languages, Arabic	Indo-European, Germanic, West Germanic, Anglo-Frisian, Anglic, English	0	late	10	10	L1	equal	self-rating	138	81	129	90	56	21	53	24	218	118	208	128	10	30	9	30	2	5	4	5	72	114	71
22	15	2012	Samar & Akbari,	Samar & Akbari, 2012	A language teacher in the haze	single case	yes	nonfluent	NA	40	f	16	28	l	b	Kurdish	Persian	Indo-European, Indo-Iranian, Iranian, Western, Northwestern, Kurdish	Indo-European, Indo-Iranian, Iranian, Western, Southwestern Iranian, Persian	4	late	primary school	7	equal	equal	NA	118.5	50.5	138	31	48.2	63.8	87.7	24.3	176.7	169.3	249.2	96.8	8	15	11	15	1.5	5	2	5	89	114	99
23	16	2004	Kohnert,	Kohnert, 2004	Cognitive and cognate-based treatments	single case	no	TCM	severe	62	m	22	12	l	b	Spanish	English	Indo-European, Italic, Romance, Western, ÿIbero-Romance, West-Iberian, Castilian languages, ÿSpanish	Indo-European, Germanic, West Germanic, Anglo-Frisian, Anglic, English	1	late	later than early childhood	10	equal	equal	family interview	125	16	116	48	12	10	13	9	137	26	129	57									125	141	116
24	17	2009	Abutalebi et al.,	Abutalebi et al., 2009	Bilingual aphasia and language control	single case	no	fluent	NA	56	m	10	1	l	b	Spanish	Italian	Indo-European, Italic, Romance, Western, Ibero-Romance, West-Iberian, Castilian languages, Spanish	Indo-European, Italic, Romance, Western, Italo-Dalmatian, Italian	4	late	16	16	L2	equal	family interview	153	16	141	33	88	69	110	101	300	87	308	138	10	10	5	10	5	5	4	5	102	114	94
25	18	2006	Crutch et al.,	Crutch et al., 2006	The different frameworks underlying	single case	no	nonfluent	severe	65	f	NA	6	l	b	Arabic	English	Afro-Asiatic, Semitic, West Semitic, Central Semitic, Arabic languages, Arabic	Indo-European, Germanic, West Germanic, Anglo-Frisian, Anglic, English	0	early	6	6	L2	equal	NA	24	8	24	8	62	8	61	9	120	30	129	21									24	32	24
26	19	2007	Meinzer et al.		Recovery from aphasia as a function	single case	yes	amnestic	moderate	35	m	22	32	l	b	French	German	Indo-European, Italic, Romance, Western Romance, Gallo-Romance, O‹l, French	Indo-European, Germanic, West Germanic, High German, German	1	simult	0	0	equal	equal	self-rating
27	20; 21	2016; 2012	Kambanaros; Kambanaros et al.		Verb and noun word retrieval; Action and object word writing;	single case	yes	anomic, fluent	mild to moderate	25	m	16	72	l	m	Greek	English	Indo-European, Hellenic, Greek	Indo-European, Germanic, West Germanic, Anglo-Frisian, Anglic, English	1	simult	0	0	L1	equal	self-rating; family interview
28	22	2005	Raman & Weekes,	Raman & Weekes, 2005	Acquired dyslexia in a Turkish-English	single case	no	deep dysphasia	NA	67	m	NA	NA	l	m	Turkish	English	Turkic, Common Turkic, Oghuz, Western Oghuz, Turkish	Indo-European, Germanic, West Germanic, Anglo-Frisian, Anglic, English	0	late	12	12	equal	equal	self-rating					65	15	55	25	98	22	86	34
29	23	2011	Koumanidi Knoph,	Koumanidi Knoph, 2011	Language assessment of a Farsi-Norwegian	single case	no	NA	NA	45	m	16	1	l	m	Persian	Norwegian	Indo-European, Indo-Iranian, Iranian, Western Iranian, Southwestern Iranian, Persian	Indo-European, Germanic, North Germanic, disputed, ÿNorwegian	1	late	23	23	equal	equal	self-rating; family interview; BAT					27	3	21	9	27	3	21	9
30	24	2017	Neumann et al.,	Neumann et al., 2017	Codeswitching and discourse markers	single case	yes	nonfluent	moderate	59	m	12	96	l	b	Yiddish	English	Indo-European, Germanic, West Germanic, Elbe Germanic, High German, Yiddish	Indo-European, Germanic, West Germanic, Anglo-Frisian, Anglic, English	3	early	6	6	equal	equal	BAT	119	55	94	80	233	289	115.75	219.25	403	354	253.75	316.25	10	15	10	15	5	5	5	5	75	114	58
31	25; 26; 27; 28	2010; 2012; 2006; 2011	Goral et al.; Altman et al.; Goral et al.; Levy et al.	Goral et al., 2006	Cross?language treatment generalisation; Integrated narrative analysis in multilingual; Cross-language lexical connections; Stronger accent following a stroke;	single case	no	nonfluent	mild	46	m	22	48	l	m	Hebrew	English	Afro-Asiatic, Semitic, Central, Semitic, Northwest Semitic, Canaanite, Hebrew	Indo-European, Germanic, West Germanic, Anglo-Frisian, Anglic, English	0	late	10	10	L2	equal	self-rating	42	2	41	3	52	8	49	5	103	11	100	8
32	29	2010	Kambanaros,	Kambanaros, 2010	Action and object naming versus verb	group study	no	anomic	NA	74	m	3	84	l	b	Greek	English	Indo-European, Hellenic, Greek	Indo-European, Germanic, West Germanic, Anglo-Frisian, Anglic, English	1	late	early adulthood	20	equal	NA	self-rating; family interview					95	15	63	47	95	15	63	47
33	29	2010	Kambanaros,	Kambanaros, 2010	Action and object naming versus verb	group study rep	no rep	anomic	NA	84	m	2	60	l	b	Greek	English	Indo-European, Hellenic, Greek	Indo-European, Germanic, West Germanic, Anglo-Frisian, Anglic, English	1	late	early adulthood	20	equal	NA	self-rating; family interview					66	44	34	76	66	44	34	76
34	29	2010	Kambanaros,	Kambanaros, 2010	Action and object naming versus verb	group study rep	no rep	anomic	NA	66	f	1	12	l	b	Greek	English	Indo-European, Hellenic, Greek	Indo-European, Germanic, West Germanic, Anglo-Frisian, Anglic, English	1	late	early adulthood	20	equal	NA	self-rating; family interview					84.645	25.355	71.775	38.225	84.645	25.355	71.775	38.225
35	29	2010	Kambanaros,	Kambanaros, 2010	Action and object naming versus verb	group study rep	no rep	anomic	NA	59	m	8	24	l	b	Greek	English	Indo-European, Hellenic, Greek	Indo-European, Germanic, West Germanic, Anglo-Frisian, Anglic, English	1	late	early adulthood	20	equal	NA	self-rating; family interview					23.21	86.79	20.515	89.485	23.21	86.79	20.515	89.485
36	29	2010	Kambanaros,	Kambanaros, 2010	Action and object naming versus verb	group study rep	no rep	anomic	NA	69	f	5	60	l	b	Greek	English	Indo-European, Hellenic, Greek	Indo-European, Germanic, West Germanic, Anglo-Frisian, Anglic, English	1	late	early adulthood	20	equal	NA	self-rating; family interview					67.54	42.46	49.225	60.775	67.54	42.46	49.225	60.775
37	29	2010	Kambanaros,	Kambanaros, 2010	Action and object naming versus verb	group study rep	no rep	anomic	NA	68	m	11	24	l	b	Greek	English	Indo-European, Hellenic, Greek	Indo-European, Germanic, West Germanic, Anglo-Frisian, Anglic, English	1	late	early adulthood	20	equal	NA	self-rating; family interview					92.62	17.38	72.71	37.29	92.62	17.38	72.71	37.29
38	29	2010	Kambanaros,	Kambanaros, 2010	Action and object naming versus verb	group study rep	no rep	anomic	NA	63	m	6	36	l	b	Greek	English	Indo-European, Hellenic, Greek	Indo-European, Germanic, West Germanic, Anglo-Frisian, Anglic, English	1	late	early adulthood	20	equal	NA	self-rating; family interview					85.855	24.145	72.105	37.895	85.855	24.145	72.105	37.895
39	29	2010	Kambanaros,	Kambanaros, 2010	Action and object naming versus verb	group study rep	no rep	anomic	NA	74	m	3	60	l	b	Greek	English	Indo-European, Hellenic, Greek	Indo-European, Germanic, West Germanic, Anglo-Frisian, Anglic, English	1	late	early adulthood	20	equal	NA	self-rating; family interview					84.645	25.355	58.96	51.04	84.645	25.355	58.96	51.04
40	29	2010	Kambanaros,	Kambanaros, 2010	Action and object naming versus verb	group study rep	no rep	anomic	NA	72	m	6	24	l	b	Greek	English	Indo-European, Hellenic, Greek	Indo-European, Germanic, West Germanic, Anglo-Frisian, Anglic, English	1	late	early adulthood	20	equal	NA	self-rating; family interview					82.17	27.83	64.735	45.265	82.17	27.83	64.735	45.265
41	29	2010	Kambanaros,	Kambanaros, 2010	Action and object naming versus verb	group study rep	no rep	anomic	NA	73	f	6	12	l	b	Greek	English	Indo-European, Hellenic, Greek	Indo-European, Germanic, West Germanic, Anglo-Frisian, Anglic, English	1	late	early adulthood	20	equal	NA	self-rating; family interview					12.21	97.79	44.88	65.12	12.21	97.79	44.88	65.12
42	29	2010	Kambanaros,	Kambanaros, 2010	Action and object naming versus verb	group study rep	no rep	anomic	NA	70	f	2	24	l	b	Greek	English	Indo-European, Hellenic, Greek	Indo-European, Germanic, West Germanic, Anglo-Frisian, Anglic, English	1	late	early adulthood	20	equal	NA	self-rating; family interview					87.395	22.605	70.29	39.71	87.395	22.605	70.29	39.71
43	29	2010	Kambanaros,	Kambanaros, 2010	Action and object naming versus verb	group study rep	no rep	anomic	NA	72	m	5	60	l	b	Greek	English	Indo-European, Hellenic, Greek	Indo-European, Germanic, West Germanic, Anglo-Frisian, Anglic, English	1	late	early adulthood	20	equal	NA	self-rating; family interview					75.46	34.54	69.685	40.315	75.46	34.54	69.685	40.315
44	30	2011	Jahangiri et al.,	Jahangiri et al., 2011	Thalamic and striatocapsular bilingual aphasia	multi case rep	yes rep	NA	NA	82	f	NA	31	l	b	Turkish	Persian	Turkic, Common Turkic, Oghuz, Western Oghuz, Turkish	Indo-European, Indo-Iranian, Iranian, Western Iranian, Southwestern Iranian, Persian	0	late	8	8	NA	equal	self-rating	71	134	31	174	0	102	0	102	71	236	31	276	9	15	6	15	0	5	0	5	62	115	25
45	30	2011	Jahangiri et al.,	Jahangiri et al., 2011	Thalamic and striatocapsular bilingual aphasia	multi case	yes	NA	NA	73	m	NA	12	l	b	Turkish	Persian	Turkic, Common Turkic, Oghuz, Western Oghuz, Turkish	Indo-European, Indo-Iranian, Iranian, Western Iranian, Southwestern Iranian, Persian	0	early	2.5	2.5	NA	equal	self-rating	115	90	55.5	149.5	65	37	48	54	180	127	103.5	203.5	11	15	7.5	15	0	5	0	5	74	115	47
46	30	2011	Jahangiri et al.,	Jahangiri et al., 2011	Thalamic and striatocapsular bilingual aphasia	multi case rep	yes rep	NA	NA	46	m	NA	0.23	l	b	Persian	Turkish	Indo-European, Indo-Iranian, Iranian, Western Iranian, Southwestern Iranian, Persian	Turkic, Common Turkic, Oghuz, Western Oghuz, Turkish	0	early	5	5	NA	equal	self-rating	198	7	189	16	102	0	95	7	300	7	284	23	15	15	12	15	5	5	5	5	108	115	104
47	30	2011	Jahangiri et al.,	Jahangiri et al., 2011	Thalamic and striatocapsular bilingual aphasia	multi case rep	yes rep	NA	NA	52	f	NA	17	l	b	Turkish	Persian	Turkic, Common Turkic, Oghuz, Western Oghuz, Turkish	Indo-European, Indo-Iranian, Iranian, Western Iranian, Southwestern Iranian, Persian	0	late	7	7	NA	equal	self-rating	67.3	137.7	55	150	15	87	7	95	82.3	224.7	62	245	5	15	2	15	0	5	0	5	62.3	115	53
48	30	2011	Jahangiri et al.,	Jahangiri et al., 2011	Thalamic and striatocapsular bilingual aphasia	multi case rep	yes rep	NA	NA	57	m	NA	5	l	b	Balochi	Persian	Indo-European, Indo-Iranian, Iranian, Western Iranian, Northwestern, Balochi	Indo-European, Indo-Iranian, Iranian, Western Iranian, Southwestern Iranian, Persian	3	late	7	7	NA	equal	self-rating	25	180	22	183	9	93	3	99	34	273	25	282	4	15	2	15	0	5	0	5	21	115	20
49	30	2011	Jahangiri et al.,	Jahangiri et al., 2011	Thalamic and striatocapsular bilingual aphasia	multi case rep	yes rep	NA	NA	60	m	NA	0.67	l	b	Balochi	Persian	Indo-European, Indo-Iranian, Iranian, Western Iranian, Northwestern, Balochi	Indo-European, Indo-Iranian, Iranian, Western Iranian, Southwestern Iranian, Persian	3	early	early childhood	3	NA	equal	self-rating	16	189	15	190	20	82	20	82	36	271	35	272	2	15	1	15	0	5	0	5	14	115	14
50	30	2011	Jahangiri et al.,	Jahangiri et al., 2011	Thalamic and striatocapsular bilingual aphasia	multi case rep	yes rep	NA	NA	64	f	NA	5	l	b	Turkish	Persian	Turkic, Common Turkic, Oghuz, Western Oghuz, Turkish	Indo-European, Indo-Iranian, Iranian, Western Iranian, Southwestern Iranian, Persian	0	early	early childhood	3	NA	equal	self-rating	50	155	42	163	0	102	3	99	50	257	45	262	5	15	5	15	0	5	0	5	45	115	37
51	30	2011	Jahangiri et al.,	Jahangiri et al., 2011	Thalamic and striatocapsular bilingual aphasia	multi case rep	yes rep	NA	NA	55	m	NA	6	l	b	Arabic	Persian	Afro-Asiatic, Semitic, West Semitic, Central Semitic, Arabic languages, Arabic	Indo-European, Indo-Iranian, Iranian, Western Iranian, Southwestern Iranian, Persian	0	late	29	29	NA	equal	self-rating	81	124	51.5	153.5	46	56	40	62	127	180	91.5	215.5	12	15	10.5	15	2	5	0	5	67	115	41
52	31	2004	de Diego Balaguer et al.,	de Diego Balaguer et al., 2004	Regular and irregular morphology	multi case	no	nonfluent (agrammatic)	NA	50	m	16	108	both	b	Spanish	Catalan	Indo-European, Italic, Romance, Western, Ibero-Romance, West-Iberian, Castilian languages, Spanish	Indo-European, Italic, Romance, WesternÿGallo-Romance, Occitano-Romance, Catalan	3	early	early childhood	3	L2	equal	NA	84	4	82	6	66	57	113	50	227	73	273	63									45	48	45
53	31	2004	de Diego Balaguer et al.,	de Diego Balaguer et al., 2004	Regular and irregular morphology	multi case rep	no rep	Broca's	NA	42	f	16	84	l	b	Catalan	Spanish	Indo-European, Italic, Romance, WesternÿGallo-Romance, Occitano-Romance, Catalan	Indo-European, Italic, Romance, Western, Ibero-Romance, West-Iberian, Castilian languages, Spanish	3	early	early childhood	3	L1	equal	NA	104	17	112	10	226	44	249	54	468	89	424	75									57	71	54
54	32	2010	Green et al.,	Green et al., 2010	Language control and parallel recovery	multi case	yes	NA	NA	65	f	NA	140	l	m	French	English	Indo-European, Italic, Romance, Western Romance, Gallo-Romance, O‹l, French	Indo-European, Germanic, West Germanic, Anglo-Frisian, Anglic, English	1	late	12	12	equal	equal	self-rating; questionnaire	31	9	32	8	53	23	41	34.4	110	32	99	42.4	21	30	22	30					10	10	10
55	32	2010	Green et al.,	Green et al., 2010	Language control and parallel recovery	multi case rep	yes rep	NA	NA	47	f	16	73	l	b	Spanish	English	Indo-European, Italic, Romance, Western, Ibero-Romance, West-Iberian, Castilian languages, Spanish	Indo-European, Germanic, West Germanic, Anglo-Frisian, Anglic, English	1	late	28	28	L2	L1	self-rating; questionnaire	24	16	28	12	49	27	44	31.4	92	50	94	47.4	14	30	18	30					10	10	10
56	33	2017	Arslan & Felser,	Arslan & Felser, 2017	Comprehension of wh-questions in Turkish-German	multi case	yes	nonfluent	mild to moderate	42	f	16	114	l	b	Turkish	German	Turkic, Common Turkic, Oghuz, Western Oghuz, Turkish	Indo-European, Germanic, West Germanic, High German, German	0	early	4	4	L2	L2	family interview; BAT; questionnaire	103	33	122	15	19	2	21	0	137	42	165	15	8	11	11	11					90	118	107
57	33	2017	Arslan & Felser,	Arslan & Felser, 2017	Comprehension of wh-questions in Turkish-German	multi case rep	yes rep	nonfluent	moderate to severe	76	m	16	3	l	b	German	Turkish	Indo-European, Germanic, West Germanic, High German, German	Turkic, Common Turkic, Oghuz, Western Oghuz, Turkish	0	late	29	29	L2	NA	family interview; BAT; questionnaire	93	44	70	66	18	3	13	8	129	51	99	80	9	11	7	11					84	118	63
58	34	2017	Knoph et al.,	Knoph et al., 2017	Cross-linguistic transfer effects	multi case	no	nonfluent	NA	50	f	NA	10	l	m	Portuguese	Norwegian	Indo-European, Italic, Romance, Western Romance, Ibero-Romance, West Iberian, Galician-Portuguese, Portuguese	Indo-European, Germanic, North Germanic, disputed, ÿNorwegian	1	late	adulthood	25	equal	equal	LUQ Munoz; BAT					76	29	120	101	76	29	120	101
59	34	2017	Knoph et al.,	Knoph et al., 2017	Cross-linguistic transfer effects	multi case rep	no rep	fluent	moderate to severe	75	f	NA	18	l	b	English	Norwegian	Indo-European, Germanic, West Germanic, Anglo-Frisian, Anglic, English	Indo-European, Germanic, North Germanic, disputed, Norwegian	2	late	adulthood	25	L1	L1	LUQ; BAT					110.5	115.5	64	224	110.5	115.5	64	224
60	35	2015	Kendall et al.,	Kendall et al., 2015	What can speech production errors	multi case	yes	NA	NA	72	m	22	3	l	b	Afrikaans	English	Indo-European, Germanic, West Germanic, Low Franconian, Dutch, Afrikaans	Indo-European, Germanic, West Germanic, Anglo-Frisian, Anglic, English	3	early	3	3	L2	equal	self-rating					30	10	33	7	30	10	33	7
61	35	2015	Kendall et al.,	Kendall et al., 2015	What can speech production errors	multi case rep	yes rep	NA	NA	84	f	12	2	l	b	English	Afrikaans	Indo-European, Germanic, West Germanic, Anglo-Frisian, Anglic, English	Indo-European, Germanic, West Germanic, Low Franconian, Dutch, Afrikaans	3	early	4	4	L1	equal	self-rating					23	17	11	29	23	17	11	29
62	35	2015	Kendall et al.,	Kendall et al., 2015	What can speech production errors	multi case rep	yes rep	NA	NA	57	m	16	3	l	b	Afrikaans	English	Indo-European, Germanic, West Germanic, Low Franconian, Dutch, Afrikaans	Indo-European, Germanic, West Germanic, Anglo-Frisian, Anglic, English	3	late	8	8	L1	L1	self-rating					15	25	8	32	15	25	8	32
63	35	2015	Kendall et al.,	Kendall et al., 2015	What can speech production errors	multi case rep	yes rep	NA	NA	76	f	12	41	l	b	Afrikaans	English	Indo-European, Germanic, West Germanic, Low Franconian, Dutch, Afrikaans	Indo-European, Germanic, West Germanic, Anglo-Frisian, Anglic, English	3	late	8	8	L1	L1	self-rating					9	31	1	39	9	31	1	39
64	36	2007	Poncelet et al.,	Poncelet et al., 2007	Naming actions and objects	multi case	yes	NA	NA	67	m	14	72	l	b	Turkish	English	Turkic, Common Turkic, Oghuz, Western Oghuz, Turkish	Indo-European, Germanic, West Germanic, Anglo-Frisian, Anglic, English	0	late	NA	NA	NA	NA	family interview; self-rating					73	27	63	37	73	27	63	37
65	36	2007	Poncelet et al.,	Poncelet et al., 2007	Naming actions and objects	multi case rep	yes rep	NA	NA	70	m	NA	14	l	b	German	French	Indo-European, Germanic, West Germanic, High German, German	Indo-European, Italic, Romance, Western Romance, Gallo-Romance, O‹l, French	1	late	NA	NA	NA	NA	NA					72	28	48	52	72	28	48	52
66	36	2007	Poncelet et al.,	Poncelet et al., 2007	Naming actions and objects	multi case rep	yes rep	NA	NA	63	m	NA	12	l	b	German	French	Indo-European, Germanic, West Germanic, High German, German	Indo-European, Italic, Romance, Western Romance, Gallo-Romance, O‹l, French	1	late	NA	NA	NA	NA	NA					75	25	63	37	75	25	63	37
67	37	2013	Verreyt et al.,	Verreyt et al., 2013	Syntactic priming in bilingual patients	group study	no	Wernicke's	NA	41	f	NA	NA	l	b	Dutch	French	Indo-European, Germanic, West Germanic, Low Franconian (Frankish), Dutch	Indo-European, Italic, Romance, Western Romance, Gallo-Romance, O‹l, French	1	early	early childhood	3	equal	equal	questionnaire	43	7	19	31	248	52	174	126	469	91	302	258	43	50	19	50
68	37	2013	Verreyt et al.,	Verreyt et al., 2013	Syntactic priming in bilingual patients	group study rep	no rep	amnestic	NA	78	m	15	0.7	l	b	French	Dutch	Indo-European, Italic, Romance, Western Romance, Gallo-Romance, O‹l, French	Indo-European, Germanic, West Germanic, Low Franconian (Frankish), Dutch	1	early	2.5	3	equal	equal	questionnaire	44	6	31	19	285	15	252	48	495	65	446	114	44	50	31	50
69	37	2013	Verreyt et al.,	Verreyt et al., 2013	Syntactic priming in bilingual patients	group study rep	no rep	Broca's	NA	53	f	NA	NA	l	b	Dutch	French	Indo-European, Germanic, West Germanic, Low Franconian (Frankish), Dutch	Indo-European, Italic, Romance, Western Romance, Gallo-Romance, O‹l, French	1	early	early childhood	3	equal	equal	questionnaire	21	29	16	34	271	29	220	80	467	93	392	168	21	50	16	50
70	37	2013	Verreyt et al.,	Verreyt et al., 2013	Syntactic priming in bilingual patients	group study rep	no rep	amnestic	NA	80	f	NA	NA	l	b	Dutch	French	Indo-European, Germanic, West Germanic, Low Franconian (Frankish), Dutch	Indo-European, Italic, Romance, Western Romance, Gallo-Romance, O‹l, French	1	early	early childhood	3	equal	equal	questionnaire	43	7	44	6	261	39	265	35	490	70	491	69	43	50	44	50
71	37	2013	Verreyt et al.,	Verreyt et al., 2013	Syntactic priming in bilingual patients	group study rep	no rep	amnestic	NA	45	f	NA	NA	l	b	Dutch	French	Indo-European, Germanic, West Germanic, Low Franconian (Frankish), Dutch	Indo-European, Italic, Romance, Western Romance, Gallo-Romance, O‹l, French	1	early	early childhood	3	equal	equal	questionnaire	39	11	35	15	282	18	281	19	513	47	499	61	39	50	35	50
72	37	2013	Verreyt et al.,	Verreyt et al., 2013	Syntactic priming in bilingual patients	group study rep	no rep	Wernicke's	NA	59	f	NA	NA	l	b	Dutch	French	Indo-European, Germanic, West Germanic, Low Franconian (Frankish), Dutch	Indo-European, Italic, Romance, Western Romance, Gallo-Romance, O‹l, French	1	early	early childhood	3	equal	equal	questionnaire	0	50	0	50	48	252	121	179	103	457	181	379	0	50	0	50
73	38	2012	Dai et al.,	Dai et al., 2012	Recovery of naming and discourse production	single case	yes	anomic	mild	52	m	14	22	l	m	Cantonese	Mandarin	Sino-Tibetan, Sinitic, Yue, Yuehai, Cantonese	Sino-Tibetan, Sinitic, Mandarin	2	late	18	18	L2	L1	NA	127	53	108	72	197	40	190	47	324	93	298	119	13	15	10	15					82	115	72
74	39	2015	Knoph et al.,	Knoph et al., 2015	Semantic feature analysis targeting	single case	no	nonfluent	moderate	59	f	12	7	l	m	Japanese	Norwegian	Japonic, Japanese	Indo-European, Germanic, North Germanic, Norwegian	0	late	20	20	L2	equal	LUQ Munoz; BAT	137	25	124	38	294	375	156	210	431	400	280	248	26	30	18	30	5	5	3	5	70	87	71
75	40	2011	Kurland & Falcon,	Kurland & Falcon, 2011	Effects of cognate status and language	single case	no	nonfluent	severe	65	f	NA	10	l	b	English	Spanish	Indo-European, Germanic, West Germanic, Anglo-Frisian, Anglic, English	Indo-European, Italic, Romance, Western, Ibero-Romance, West-Iberian, Castilian languages, Spanish	1	late	16	16	L1	equal	BAT administered to a husband	24	14	13	25	2	58	1	59	26	72	14	84	3	10	0	10					21	28	13
76	41	2012	Miller Amberber,	Miller Amberber, 2012	Language intervention in French–English	single case	no	Broca's	moderate to severe	59	f	12	60	l	b	French	English	Indo-European, Italic, Romance, Western Romance, Gallo-Romance, O‹l, French	Indo-European, Germanic, West Germanic, Anglo-Frisian, Anglic, English	1	late	15	15	L1	equal	self-rating	170	59	118	102	87	25	59	53	304	98	207	186	19	30	14	30	5	5	2	5	84	115	64
77	42	2011	Abuom et al.,	Abuom et al., 2011	Using Swahili and English	multi case	no	Broca's (agrammatic)	NA	43	f	12	96	l	m	Swahili	English	Niger-Congo, Atlantic-Congo, Benue-Congo,Southern Bantoid, Bantu, Northeast Coast Bantu, Sabaki, Swahili	Indo-European, Germanic, West Germanic, Anglo-Frisian, Anglic, English	0	early	5	5	equal	equal	NA					40	0	21	19	40	0	21	19
78	43	2007	Garcia-Caballero et al.,	Garcia-Caballero et al., 2007	Paradoxical recovery in a bilingual	single case	yes	NA	NA	91	f	4	12	r	b	Galician	Spanish	Indo-European, Italic, Romance, Western, Ibero-Romance, West-Iberian, Galician-Portuguese, Galician	Indo-European, Italic, Romance, Western, Ibero-Romance, West-Iberian, Castilian languages, Spanish	6	late	8	8	L1	L1	NA	7	2	9	0	31	4	35	0	45	9	54	0
79	44; 45; 46; 47; 48	2010; 2013a; 2013; 2013b; 2007	Kiran & Roberts; Kiran et al.; Gray & Kiran; Kiran et al.; Kiran & Lebel	Kiran & Roberts, 2010	Semantic feature analysis treatment, P1; A computational account of bilingual, UTBA09; A theoretical account of lexical, UT09; Rehabilitation in bilingual aphasia: Evidence, UT09; Crosslinguistic semantic and translation priming, P4	multi case	no	expressive	severe	55	f	14	11	l	b	Spanish	English	Indo-European, Italic, Romance, Western, Ibero-Romance, West-Iberian, Castilian languages, Spanish	Indo-European, Germanic, West Germanic, Anglo-Frisian, Anglic, English	1	early	5	5	equal	L2	self-rating; family interview; LUQ Munoz; proficiency ratings	61	39	81	19	31	78	76	33	100	119	166	53	18	30	29	30
80	44; 45; 46; 47	2010; 2013a; 2013; 2013b	Kiran & Roberts; Kiran et al.; Gray & Kiran; Kiran et al.	Kiran & Roberts, 2010	Semantic feature analysis treatment, P2; A computational account of bilingual, UTBA11; A theoretical account of lexical, UT11; Rehabilitation in bilingual aphasia: Evidence, UT11	multi case rep	no rep	receptive	moderate to severe	87	f	12	6	l	b	Spanish	English	Indo-European, Italic, Romance, Western, Ibero-Romance, West-Iberian, Castilian languages, Spanish	Indo-European, Germanic, West Germanic, Anglo-Frisian, Anglic, English	1	late	11	11	equal	equal	self-rating; family interview; LUQ Munoz; proficiency ratings	38	62	43	57	19	100	14	105	61	168	66	163	7	30	8	30
81	44	2010	Kiran & Roberts	Kiran & Roberts, 2010	Semantic feature analysis treatment, P3	multi case rep	no rep	anomic	mild	55	f	12	33	l	b	French	English	Indo-European, Italic, Romance, Western Romance, Gallo-Romance, O‹l, French	Indo-European, Germanic, West Germanic, Anglo-Frisian, Anglic, English	1	late	10	10	L1	L1	self-rating; family interview; LUQ Munoz; proficiency ratings	76	4	70	10	69	21	50	40	145	25	120	50	10	10	10	10
82	44	2010	Kiran & Roberts	Kiran & Roberts, 2010	Semantic feature analysis treatment, P4	multi case rep	no rep	nonfluent	mild	60	f	15	15	l	b	French	English	Indo-European, Italic, Romance, Western Romance, Gallo-Romance, O‹l, French	Indo-European, Germanic, West Germanic, Anglo-Frisian, Anglic, English	1	late	9	9	equal	equal	self-rating; family interview; LUQ Munoz; proficiency ratings	61	9	60	10	92	17	87	22	163	26	157	32
83	49; 48; 45; 47; 46	2006; 2007; 2013a; 2013b; 2013	Edmonds & Kiran; Kiran & Lebel; Kiran et al.; Kiran et al.; Gray & Kiran	Edmonds & Kiran, 2006	Effect of semantic naming treatment, P1; Crosslinguistic semantic and translation priming, P1; A computational account of bilingual, UTBA02; Rehabilitation in bilingual aphasia, UT02; A theoretical account of lexical, UT02	multi case	yes	nonfluent	moderate	53	f	10	9	l	b	Spanish	English	Indo-European, Italic, Romance, Western, Ibero-Romance, West-Iberian, Castilian languages, Spanish	Indo-European, Germanic, West Germanic, Anglo-Frisian, Anglic, English	1	late	21	21	equal	equal	patient interview; LUQ Munoz; family interview	74	24	76	22	73	47	68	52	160	78	154	84	6	10	8	10					22	28	25
84	49; 48; 45; 47; 46	2006; 2007; 2013a; 2013b; 2013	Edmonds & Kiran; Kiran & Lebel; Kiran et al.; Kiran et al.; Gray & Kiran		Effect of semantic naming treatment, P2; Crosslinguistic semantic and translation priming, P2; A computational account of bilingual, UTBA01; Rehabilitation in bilingual aphasia, UT01; A theoretical account of lexical, UT01	multi case rep	yes rep	nonfluent	severe	53	m	12	8	l	b	Spanish	English	Indo-European, Italic, Romance, Western, Ibero-Romance, West-Iberian, Castilian languages, Spanish	Indo-European, Germanic, West Germanic, Anglo-Frisian, Anglic, English	1	simult	0	0	L2	L2	self rating													0	10	1	10					12	28	16
85	49; 48; 45; 47; 46	2006; 2007; 2013a; 2013b; 2013	Edmonds & Kiran; Kiran & Lebel; Kiran et al.; Kiran et al.; Gray & Kiran		Effect of semantic naming treatment, P3; Crosslinguistic semantic and translation priming, P3; A computational account of bilingual, UTBA07; Rehabilitation in bilingual aphasia, UT07; A theoretical account of lexical, UT07	multi case rep	yes rep	nonfluent	moderate	56	f	12	9	l	b	Spanish	English	Indo-European, Italic, Romance, Western, Ibero-Romance, West-Iberian, Castilian languages, Spanish	Indo-European, Germanic, West Germanic, Anglo-Frisian, Anglic, English	1	simult	0	0	L2	L2	self rating													9	10	5	10					27	28	25
86	47; 45; 46	2013b; 2013a; 2013	Kiran et al.; Kiran et al.; Gray & Kiran	Kiran et al., 2013b	Rehabilitation in bilingual aphasia, UT17; A computational account of bilingual, UTBA17; A theoretical account of lexical, UT17	group study	yes	NA	NA	54	m	NA	11	NA	b	Spanish	English	Indo-European, Italic, Romance, Western, Ibero-Romance, West-Iberian, Castilian languages, Spanish	Indo-European, Germanic, West Germanic, Anglo-Frisian, Anglic, English	1	early	6	6	L2	equal	self rating	23	2	21	4	5	55	31	29	51	74	73	52
87	47; 45; 46	2013b; 2013a; 2013	Kiran et al.; Kiran et al.; Gray & Kiran	Kiran et al., 2013b	Rehabilitation in bilingual aphasia, UT23; A computational account of bilingual, UTBA23; A theoretical account of lexical, UT23	group study rep	yes rep	NA	NA	42	f	NA	3.5	NA	b	Spanish	English	Indo-European, Italic, Romance, Western, Ibero-Romance, West-Iberian, Castilian languages, Spanish	Indo-European, Germanic, West Germanic, Anglo-Frisian, Anglic, English	1	late	9	9	L1	L1	self rating	18	7	16	9	1	59	0	60	41	84	32	93
88	47; 45; 46	2013b; 2013a; 2013	Kiran et al.; Kiran et al.; Gray & Kiran	Kiran et al., 2013b	Rehabilitation in bilingual aphasia, BU01; A computational account of bilingual, BUBA01; A theoretical account of lexical, BU01	group study rep	yes rep	NA	NA	45	m	NA	84	NA	b	Spanish	English	Indo-European, Italic, Romance, Western, Ibero-Romance, West-Iberian, Castilian languages, Spanish	Indo-European, Germanic, West Germanic, Anglo-Frisian, Anglic, English	1	late	19	19	L1	equal	self rating	20	5	18	7	26	34	22	38	68	57	61	64
89		2013b; 2013a; 2013	Kiran et al.; Kiran et al.; Gray & Kiran	Kiran et al., 2013b	Rehabilitation in bilingual aphasia, BU12; A computational account of bilingual, BUBA12; A theoretical account of lexical, BU12	group study rep	yes rep	NA	NA	33	f	NA	5	NA	b	Spanish	English	Indo-European, Italic, Romance, Western, Ibero-Romance, West-Iberian, Castilian languages, Spanish	Indo-European, Germanic, West Germanic, Anglo-Frisian, Anglic, English	1	late	12	12	L1	L1	self rating	14	11	11	14	0	60	0	60	35	90	28	97
90	47; 45; 46	2013b; 2013a; 2013	Kiran et al.; Kiran et al.; Gray & Kiran	Kiran et al., 2013b	Rehabilitation in bilingual aphasia, UT18; A computational account of bilingual, UTBA18; A theoretical account of lexical, UT18	group study rep	yes rep	NA	NA	74	f	NA	30	NA	b	Spanish	English	Indo-European, Italic, Romance, Western, Ibero-Romance, West-Iberian, Castilian languages, Spanish	Indo-European, Germanic, West Germanic, Anglo-Frisian, Anglic, English	1	late	17	17	equal	equal	self rating	21	4	17	8	19	41	17	43	71	54	59	66
91	47; 45; 46	2013b; 2013a; 2013	Kiran_etal; Kiran_etal; Gray_&_Kiran		A computational account of bilingual, UTBA16; Rehabilitation in bilingual aphasia, UTBA16; A theoretical account of lexical, UTBA16	group study rep	yes rep	NA	NA	56	f	NA	16	NA	b	Spanish	English	Indo-European, Italic, Romance, Western, Ibero-Romance, West-Iberian, Castilian languages, Spanish	Indo-European, Germanic, West Germanic, Anglo-Frisian, Anglic, English	1	simult	0	0	L2	L2	self rating
92	47; 45; 46	2013b; 2013a; 2013	Kiran et al.; Kiran et al.; Gray & Kiran	Kiran et al., 2013b	Rehabilitation in bilingual aphasia, UT21; A computational account of bilingual, UTBA21; A theoretical account of lexical, UT21	group study rep	yes rep	NA	NA	88	f	NA	10	NA	b	Spanish	English	Indo-European, Italic, Romance, Western, Ibero-Romance, West-Iberian, Castilian languages, Spanish	Indo-European, Germanic, West Germanic, Anglo-Frisian, Anglic, English	1	early	5	5	L2	equal	self rating	5	20	4	21	0	60	1	59	5	80	5	80
93	50	2014	Dash & Kar,	Dash & Kar, 2014	Bilingual language control and general	multi case	no	anomic	mild	34	m	18	26	l	b	Hindi; Urdu	English	Indo-European, Indo-Iranian, Indo-Aryan, Central Zone (Hindi), Western Hindi, Hindustani, Khariboli, Hindi	Indo-European, Germanic, West Germanic, Anglo-Frisian, Anglic, English	1	early	3.5	3.5	L1	equal	questionnaire; self-rating; family interview					14	4	12	6	14	4	12	6
94	50	2014	Dash & Kar,	Dash & Kar, 2014	Bilingual language control and general	multi case rep	no rep	anomic	mild	59	m	NA	20	l	b	Hindi	English	Indo-European, Indo-Iranian, Indo-Aryan, Central Zone (Hindi), Western Hindi, Hindustani, Khariboli, Hindi	Indo-European, Germanic, West Germanic, Anglo-Frisian, Anglic, English	1	late	7	7	L1	equal	questionnaire; self-rating; family interview					14	4	12	6	14	4	12	6
95	51	2005	Kiran & Tuchtenhagen,	Kiran & Tuchtenhagen, 2005	Imageability effects in normal Spanish–English	single case	no	NA	NA	53	f	10	9	l	b	Spanish	English	Indo-European, Italic, Romance, Western, Ibero-Romance, West-Iberian, Castilian languages, Spanish	Indo-European, Germanic, West Germanic, Anglo-Frisian, Anglic, English	1	late	later than early childhood	10	L2	equal	LUQ Munoz	25	5	29	1	71	64	67	68	96	69	96	69	20	25	25	25
96	52	2009	Theron et al.,	Theron et al., 2009	Temporal parameters of speech production	multi case	no	anomic	mild	85	f	NA	24	l	b	Afrikaans	English	Indo-European, Germanic, West Germanic, Low Franconian, Dutch, Afrikaans	Indo-European, Germanic, West Germanic, Anglo-Frisian, Anglic, English	3	late	8	8	L1	L1	NA	181	19	178	22	166	34	152	48	347	53	330	70
97	52	2009	Theron et al.,	Theron et al., 2009	Temporal parameters of speech production	multi case rep	no rep	conduction	mild	74	m	NA	24	l	b	Afrikaans	English	Indo-European, Germanic, West Germanic, Low Franconian, Dutch, Afrikaans	Indo-European, Germanic, West Germanic, Anglo-Frisian, Anglic, English	3	late	8	8	L1	L1	NA	189	11	162	38	155	45	131	69	344	56	293	107
98	53	2012	McCann et al.,	McCann et al., 2012	The use of the Bilingual Aphasia Test	single case	yes	NA	NA	74	m	16	22	l	m	Mandarin	English	Sino-Tibetan, Sinitic, Mandarin	Indo-European, Germanic, West Germanic, Anglo-Frisian, Anglic, English	0	late	15	15	L1	equal	self-rating	179	35	143	71	100	18	89	29	322	60	275	107	25	30	14	30	3	5	4	5	92	114	80
99	54	2007	Weekes et al.,	Weekes et al., 2007	Oral reading in bilingual aphasia	multi case	yes	NA	NA	58	m	16	NA	l	b	Mongolian	Chinese	Mongolic, Mongolian	Sino-Tibetan, Sinitic, Chinese	0	early	early childhood	3	equal	NA	NA	27	1	24	4					53	3	45	11									13	14	10
100	54	2007	Weekes et al.,	Weekes et al., 2007	Oral reading in bilingual aphasia	multi case rep	yes rep	NA	NA	47	m	12	NA	l	b	Mongolian	Chinese	Mongolic, Mongolian	Sino-Tibetan, Sinitic, Chinese	0	early	early childhood	3	equal	NA	NA	28	0	28	0					56	0	55	1									14	14	14
101	54	2007	Weekes et al.,	Weekes et al., 2007	Oral reading in bilingual aphasia	multi case rep	yes rep	NA	NA	47	m	8	NA	r	b	Mongolian	Chinese	Mongolic, Mongolian	Sino-Tibetan, Sinitic, Chinese	0	early	early childhood	3	equal	NA	NA	20	8	26	2					41	15	48	8									10	14	12
102	54	2007	Weekes et al.,	Weekes et al., 2007	Oral reading in bilingual aphasia	multi case rep	yes rep	NA	NA	39	m	12	NA	r	b	Mongolian	Chinese	Mongolic, Mongolian	Sino-Tibetan, Sinitic, Chinese	0	early	early childhood	3	equal	NA	NA	28	0	28	0					55	1	56	0									14	14	14
103	54	2007	Weekes et al.,	Weekes et al., 2007	Oral reading in bilingual aphasia	multi case rep	yes rep	NA	NA	56	m	8	NA	l	b	Mongolian	Chinese	Mongolic, Mongolian	Sino-Tibetan, Sinitic, Chinese	0	early	early childhood	3	equal	NA	NA	28	0	22	6					49	7	31	25									14	14	8
104	54	2007	Weekes et al.,	Weekes et al., 2007	Oral reading in bilingual aphasia	multi case rep	yes rep	NA	NA	56	m	8	NA	NA	b	Mongolian	Chinese	Mongolic, Mongolian	Sino-Tibetan, Sinitic, Chinese	0	early	early childhood	3	equal	NA	NA	5	23	5	23					5	51	5	51									5	14	5
105	54	2007	Weekes et al.,	Weekes et al., 2007	Oral reading in bilingual aphasia	multi case rep	yes rep	NA	NA	38	m	8	NA	l	b	Mongolian	Chinese	Mongolic, Mongolian	Sino-Tibetan, Sinitic, Chinese	0	early	early childhood	3	equal	NA	NA	18	10	21	7					33	23	32	24									11	14	11
106	54	2007	Weekes et al.,	Weekes et al., 2007	Oral reading in bilingual aphasia	multi case rep	yes rep	NA	NA	58	f	8	NA	r	b	Mongolian	Chinese	Mongolic, Mongolian	Sino-Tibetan, Sinitic, Chinese	0	early	early childhood	3	equal	NA	NA	25	3	25	3					51	5	53	3									11	14	11
107	55	2016	Munarriz_etal		Differential and selective morpho-syntactic	single case	yes	NA	NA	49	f	16	120	l	b	Basque	Spanish	Language isolate (Vasconic), Proto-Basque, Aquitanian	Indo-European, Italic, Romance, Western,ÿIbero-Romance, West-Iberian, Castilian languages, Spanish		simult	0	0	L2	equal	NA																					95	101	100
108	56	2016a	Radman et al.,	Radman et al., 2016a	The role of the cognitive control system	multi case	no	anomic	severe	63	f	12	2.1	l	b	Italian	French	Indo-European, Italic, Romance, Western, Italo-Dalmatian, Italian	Indo-European, Italic, Romance, Western, Gallo-Romance, O‹l, French	4	late	10	10	L2	equal	questionnaire; self-rating	31	2	32	1	48	9	72	11	79	11	104	12	26	28	27	28					5	5	5
109	56	2016a	Radman et al.,	Radman et al., 2016a	The role of the cognitive control system	multi case rep	no rep	NA	NA	49	m	18	0.23	l	b	French	English	Indo-European, Italic, Romance, Western Romance, Gallo-Romance, O‹l, French	Indo-European, Germanic, West Germanic, Anglo-Frisian, Anglic, English	1	late	14	14	L1	L1	questionnaire; self-rating	29	4	32	1	80	3	57	26	109	7	89	27	24	28	28	28					5	5	4
110	56	2016a	Radman et al.,	Radman et al., 2016a	The role of the cognitive control system	multi case rep	no rep	anomic	severe	79	m	16	0.7	l	b	French	English	Indo-European, Italic, Romance, Western Romance, Gallo-Romance, O‹l, French	Indo-European, Germanic, West Germanic, Anglo-Frisian, Anglic, English	1	late	18	18	L1	L1	questionnaire; self-rating	25	8	29	4	60	23	54	29	85	31	83	33	20	28	24	28					5	5	5
111	57	2010	Faroqi-Shah & Waked,	Faroqi-Shah & Waked, 2010	Grammatical category dissociation in multilingual	single case	no	Broca's	NA	43	m	22	17	l	m	Arabic	French	Afro-Asiatic, Semitic, West Semitic, Central Semitic, Arabic languages, Arabic	Indo-European,ÿItalic, Romance, Western Romance, Gallo-Romance, O‹l, French	0	early	early childhood	3	L2	equal	LEAP-Q	177	56	179	54	121	78	139	61	298	134	318	115	10	20	10	20					85	113	86
112	58	2013	Siyambalapitiya et al.,	Siyambalapitiya et al., 2013	Lexical-semantic representation in bilingual	single case	no	nonfluent	NA	70	f	4	28	l	b	Italian	English	Indo-European, Italic, Romance, Italo-Western, Italo-Dalmatian, Italian	Indo-European, Germanic, West Germanic, Anglo-Frisian, Anglic, English	1	late	17	17	equal	L1	self-rating	55	35	37	53	22	50	24	48	77	85	61	101	8	10	3	10	0	5	0	5	44	65	34
113	59	2011	Tschirren et al.,	Tschirren et al., 2011	Language and syntactic impairment	multi case	yes	Broca's	NA	69	m	NA	1.2	NA	b	Italian	French	Indo-European, Italic, Romance, Western, Italo-Dalmatian, Italian	Indo-European,ÿItalic, Romance, Western, Gallo-Romance, O‹l, French	4	late	23	23	L1	equal	questionnaire; self-rating	32	8	22	18					85	23	74	34
114	59	2011	Tschirren et al.,	Tschirren et al., 2011	Language and syntactic impairment	multi case rep	yes rep	Broca's	NA	39	f	NA	0.6	NA	b	Spanish	French	Indo-European, Italic, Romance, Western, Ibero-Romance, West-Iberian, Castilian languages, Spanish	Indo-European,ÿItalic, Romance, Western Romance, Gallo-Romance, O‹l, French	4	late	24	24	equal	equal	questionnaire; self-rating	36	4	30	10					126	14	120	20
115	59	2011	Tschirren et al.,	Tschirren et al., 2011	Language and syntactic impairment	multi case rep	yes rep	Broca's	NA	63	m	NA	0.3	NA	b	Italian	French	Indo-European, Italic, Romance, Western, Italo-Dalmatian, Italian	Indo-European,ÿItalic, Romance, Western, Gallo-Romance, O‹l, French	4	late	18	18	L1	L1	questionnaire; self-rating	21	19	20	20					80	60	87	53
116	59	2011	Tschirren et al.,	Tschirren et al., 2011	Language and syntactic impairment	multi case rep	yes rep	conduction	NA	63	f	NA	0.6	NA	b	German	French	Indo-European, Germanic, West Germanic, High German, German	Indo-European,ÿItalic, Romance, Western Romance, Gallo-Romance, O‹l, French	1	late	19	19	L1	equal	questionnaire; self-rating	35	5	22	18					93	47	81	59
117	59	2011	Tschirren et al.,	Tschirren et al., 2011	Language and syntactic impairment	multi case rep	yes rep	global	NA	78	m	NA	18	NA	b	German	French	Indo-European, Germanic, West Germanic, High German, German	Indo-European,ÿItalic, Romance, Western Romance, Gallo-Romance, O‹l, French	1	late	12	12	L1	L1	questionnaire; self-rating	40	0	34	6					123	17	116	24
118	59	2011	Tschirren et al.,	Tschirren et al., 2011	Language and syntactic impairment	multi case rep	yes rep	Wernicke's	NA	70	m	NA	0.67	NA	b	Italian	French	Indo-European, Italic, Romance, Western, Italo-Dalmatian, Italian	Indo-European,ÿItalic, Romance, Western, Gallo-Romance, O‹l, French	4	late	22	22	equal	L1	questionnaire; self-rating	18	22	22	18					44	96	53	87
119	59	2011	Tschirren et al.,	Tschirren et al., 2011	Language and syntactic impairment	multi case rep	yes rep	TCS	NA	81	f	NA	1	NA	b	German	French	Indo-European, Germanic, West Germanic, High German, German	Indo-European,ÿItalic, Romance, Western Romance, Gallo-Romance, O‹l, French	1	late	10	10	L1	L1	questionnaire; self-rating	27	13	21	19					91	49	59	81
120	59	2011	Tschirren et al.,	Tschirren et al., 2011	Language and syntactic impairment	multi case rep	yes rep	global	NA	68	f	NA	0.3	NA	b	German	French	Indo-European, Germanic, West Germanic, High German, German	Indo-European,ÿItalic, Romance, Western Romance, Gallo-Romance, O‹l, French	1	late	12	12	L1	L1	questionnaire; self-rating	34	6	32	8					119	21	111	29
121	60	2011	Green et al.,	Green et al., 2011	Parallel recovery in a trilingual	single case	yes	NA	NA	44	f	16	33	l	m	German	Spanish	Indo-European, Germanic, West Germanic, High German, German	Indo-European, Italic, Romance, Western, Ibero-Romance, West-Iberian, Castilian languages, Spanish	1	early	3	3	equal	equal	self-rating	60	15	52	23	29	32	25	36	121	61	111	71	19	30	12	30	3	5	1	5	10	10	10
122	61	2016	Gray & Kiran,	Gray & Kiran, 2016	The relationship between language control	group study	no	NA	NA	63	f	NA	96	l	b	Spanish	English	Indo-European, Italic, Romance, Western, Ibero-Romance, West-Iberian, Castilian languages, Spanish	Indo-European, Germanic, West Germanic, Anglo-Frisian, Anglic, English	1	early	5	5	L2	equal	self-rating	18.75	6.25	24.25	0.75	34.2	25.8	6	54	69.75	55.25	57.05	67.95
123	61	2016	Gray & Kiran,	Gray & Kiran, 2016	The relationship between language control	group study rep	no rep	NA	NA	48.4	f	NA	12	l	b	Spanish	English	Indo-European, Italic, Romance, Western, Ibero-Romance, West-Iberian, Castilian languages, Spanish	Indo-European, Germanic, West Germanic, Anglo-Frisian, Anglic, English	1	early	5	5	equal	L1	self-rating	25	0	25	0	37.8	22.2	40.2	19.8	101.6	23.4	101.2	23.8
124	61	2016	Gray & Kiran,	Gray & Kiran, 2016	The relationship between language control	group study rep	no rep	NA	NA	32	m	NA	31.8	l	b	Spanish	English	Indo-European, Italic, Romance, Western, Ibero-Romance, West-Iberian, Castilian languages, Spanish	Indo-European, Germanic, West Germanic, Anglo-Frisian, Anglic, English	1	early	5	5	L2	L2	self-rating	21.75	3.25	25	0	4.8	55.2	37.8	22.2	45.75	79.25	97.6	27.4
125	62	2012	Goral et al.,	Goral et al., 2012	Effects of language proficiency	single case	no	nonfluent	NA	49	m	16	60	l	m	Spanish	German	Indo-European, Italic, Romance, Western, Ibero-Romance, West-Iberian, Castilian languages, Spanish	Indo-European, Germanic, West Germanic, High German, German	1	late	14	14	L1	L1	self-rating					86	39	43	82	86	39	43	82
126	63	2004	Munoz & Marquardt,	Munoz & Marquardt, 2004	The influence of language context	multi case	yes	Broca	severe	44	f	16	60	l	b	Spanish	English	Indo-European, Italic, Romance, Western, Ibero-Romance, West-Iberian, Castilian languages, Spanish	Indo-European, Germanic, West Germanic, Anglo-Frisian, Anglic, English	1	late	18	18	equal	equal	LUQ Munoz	33	31	54	10	24	56	38	42	57	87	92	52	10	15	12	15	9	12	10	12	14	37	32
127	63	2004	Munoz & Marquardt,	Munoz & Marquardt, 2004	The influence of language context	multi case rep	yes rep	NA	NA	54	m	12	12	l	b	Spanish	English	Indo-European, Italic, Romance, Western, Ibero-Romance, West-Iberian, Castilian languages, Spanish	Indo-European, Germanic, West Germanic, Anglo-Frisian, Anglic, English	1	early	6	6	equal	equal	LUQ Munoz	55	9	53	11	46	34	58	22	101	43	111	33	15	15	12	15	6	12	9	12	34	37	32
128	63	2004	Munoz & Marquardt,	Munoz & Marquardt, 2004	The influence of language context	multi case rep	yes rep	NA	NA	66	m	12	24	l	b	Spanish	English	Indo-European, Italic, Romance, Western, Ibero-Romance, West-Iberian, Castilian languages, Spanish	Indo-European, Germanic, West Germanic, Anglo-Frisian, Anglic, English	1	early	6	6	L2	equal	LUQ Munoz	57	7	62	2	61	19	80	0	118	26	142	2	13	15	15	15	7	12	10	12	37	37	37
129	64	2016b	Radman et al.,	Radman et al., 2016b	Language specificity of lexical-phonological	single case	no	Broca's	NA	52	f	16	4	l	b	Persian	French	Indo-European, Indo-Iranian, Iranian, Western Iranian, Southwestern Iranian, Persian	Indo-European,ÿItalic, Romance, Western Romance, Gallo-Romance, O‹l, French	1	late	26	26	L2	equal	NA	104	36	114	24	17	13	19	11	146	64	150	56									27	47	29
130	65	2004	Gil & Goral,	Gil & Goral, 2004	Nonparallel recovery in bilingual aphasia	single case	yes	expressive-receptive	severe	57	m	NA	5	l	b	Russian	Hebrew	Indo-European, Balto-Slavic, Slavic, East Slavic, Russian	Afro-Asiatic, Semitic, Central, Semitic, Northwest Semitic, Canaanite, Hebrew	0	late	35	35	L2	L1	NA	87	0	83	4	52	17	37	32	142	17	122	37	9	9	9	9					45	45	43
[truncated: 103 more columns]
